# Supplementary material for: Mutation in the Common Docking Domain Affects MAP Kinase ERK2 Catalysis and Stability
Source: Cancers (Basel). 2023 May 26;15(11):2938. doi: 10.3390/cancers15112938 (PMC10252016; doi:10.3390/cancers15112938)
Supplement: Supplementary file 1 [file cancers-15-02938-s001.zip]

Archive with 1 entries (1 files):
- cancers-2371633-supplementary.pdf
